# Supplementary material for: Decoding Surgical Complexity: Measuring the Impact of Operative Difficulty on Quality Outcomes Following Hepatectomy for Liver Cancer over Two Decades
Source: Cancers (Basel). 2026 Jan 27;18(3):407. doi: 10.3390/cancers18030407 (PMC12897200; doi:10.3390/cancers18030407)
Supplement: Supplementary file 1 [file cancers-18-00407-s001.zip]

Archive with 1 entries (1 files):
- Supplementary Material-Table S1.xlsx
