# Supplementary material for: Decoding Surgical Complexity: Measuring the Impact of Operative Difficulty on Quality Outcomes Following Hepatectomy for Liver Cancer over Two Decades
Source: Cancers (Basel). 2026 Jan 27;18(3):407. doi: 10.3390/cancers18030407 (PMC12897200; doi:10.3390/cancers18030407)
Supplement: Supplementary file 1 [file cancers-18-00407-s001.zip › Supplementary Material-Table S1.xlsx]

## Sheet: Operative Difficulty Calculator
Patient	Operative time (mins)	Total time of hepatic inflow occlusion (mins)	Estimated blood loss (mL)	Intra-operative transfusion required (no=0, yes=1)	Operative difficulty score		Operative difficulty grade
	100	12	140	0	-1.41602		Low
	199	15	0	0	-0.97256		Moderate
	150	14	300	1	1.63384		High
